# Supplementary material for: Vibrational Spectrum of Magnesium Monochalcogenide Nanoparticles
Source: Nanomaterials (Basel). 2024 Nov 28;14(23):1918. doi: 10.3390/nano14231918 (PMC11643477; doi:10.3390/nano14231918)
Supplement: Supplementary file 1 [file nanomaterials-14-01918-s001.zip]

Archive with 9 entries (9 files):
- Mg16S16_1D_430.gif
- Mg16S16_416.gif
- Mg32S32_1D_410.gif
- Mg32S32_2DH_442.gif
- Mg32S32_414.gif
- Mg4S4_301.gif
- Mg4S4_409.gif
- Mg8S8_446.gif
- Supplementary_all peaks_Mg24Y24 (Y=S,Se,Te).txt
