# Supplementary material for: Vibrational Spectrum of Magnesium Monochalcogenide Nanoparticles
Source: Nanomaterials (Basel). 2024 Nov 28;14(23):1918. doi: 10.3390/nano14231918 (PMC11643477; doi:10.3390/nano14231918)
Supplement: Supplementary file 1 [file nanomaterials-14-01918-s001.zip › Supplementary_all peaks_Mg24Y24 (Y=S,Se,Te).txt]

    mg24te24
zero point VIBRATIONAL energy  :      0.0452962  Hartree 
SCF-energy                   : -11234.5395041 
SCF + E(vib0)                : -11234.4942079 
     1.915
Vibrational Spectrum: 
  mode     symmetry     wave number   IR intensity    selection rules
                          cm**(-1)        km/mol         IR     Raman
     1                       -0.00         0.00000        -       -
     2                       -0.00         0.00000        -       -
     3                       -0.00         0.00000        -       -
     4                       -0.00         0.00000        -       -
     5                       -0.00         0.00000        -       -
     6                        0.00         0.00000        -       -
     7        a              13.80         0.00070       YES     YES
     8        a              20.10         0.00000       YES     YES
     9        a              22.94         0.01926       YES     YES
    10        a              24.44         0.00405       YES     YES
    11        a              25.74         0.00000       YES     YES
    12        a              26.32         0.04475       YES     YES
    13        a              27.55         0.00079       YES     YES
    14        a              30.91         0.00524       YES     YES
    15        a              31.52         0.00003       YES     YES
    16        a              34.28         0.09073       YES     YES
    17        a              37.84         0.00641       YES     YES
    18        a              38.23         0.01473       YES     YES
    19        a              38.55         0.00003       YES     YES
    20        a              40.32         0.04061       YES     YES
    21        a              44.06         0.19849       YES     YES
    22        a              45.72         0.28875       YES     YES
    23        a              45.90         0.04475       YES     YES
    24        a              49.72         0.00007       YES     YES
    25        a              50.37         0.00733       YES     YES
    26        a              52.71         0.00606       YES     YES
    27        a              53.38         0.00002       YES     YES
    28        a              54.52         0.01503       YES     YES
    29        a              54.77         0.09361       YES     YES
    30        a              58.39         0.02740       YES     YES
    31        a              59.18         0.00372       YES     YES
    32        a              59.95         1.78352       YES     YES
    33        a              60.25         0.00119       YES     YES
    34        a              60.60         0.78859       YES     YES
    35        a              62.43         0.00138       YES     YES
    36        a              64.71         0.00858       YES     YES
    37        a              65.43         0.98518       YES     YES
    38        a              65.56         0.00754       YES     YES
    39        a              65.97         0.00003       YES     YES
    40        a              67.19         0.00002       YES     YES
    41        a              68.27         0.09653       YES     YES
    42        a              69.44         0.05384       YES     YES
    43        a              71.63         0.00730       YES     YES
    44        a              72.80         0.08763       YES     YES
    45        a              73.27         0.01050       YES     YES
    46        a              74.32         0.00003       YES     YES
    47        a              75.49         0.00001       YES     YES
    48        a              78.64         1.57195       YES     YES
    49        a              79.06         1.55075       YES     YES
    50        a              79.65         0.00217       YES     YES
    51        a              79.97         0.89915       YES     YES
    52        a              82.91         0.28778       YES     YES
    53        a              83.86         0.57487       YES     YES
    54        a              84.77         0.00053       YES     YES
    55        a              87.63         0.27269       YES     YES
    56        a              88.18         0.00039       YES     YES
    57        a              96.34         0.00001       YES     YES
    58        a              97.07         0.01238       YES     YES
    59        a              98.86         0.00571       YES     YES
    60        a              99.00         0.63180       YES     YES
    61        a              99.43         0.23082       YES     YES
    62        a             100.48         0.25264       YES     YES
    63        a             105.40         0.17649       YES     YES
    64        a             106.01         0.00020       YES     YES
    65        a             107.31         1.93977       YES     YES
    66        a             107.48         0.01592       YES     YES
    67        a             107.56         4.49143       YES     YES
    68        a             108.30         0.00060       YES     YES
    69        a             113.07         7.41398       YES     YES
    70        a             113.76         2.17056       YES     YES
    71        a             114.12         0.00458       YES     YES
    72        a             114.45         1.09075       YES     YES
    73        a             133.84         0.23148       YES     YES
    74        a             136.38         0.72772       YES     YES
    75        a             143.67        38.93245       YES     YES
    76        a             147.15         0.00341       YES     YES
    77        a             149.99         3.05907       YES     YES
    78        a             150.66        11.51748       YES     YES
    79        a             151.63         1.14813       YES     YES
    80        a             152.69         0.00802       YES     YES
    81        a             166.03         0.00147       YES     YES
    82        a             166.32         0.00136       YES     YES
    83        a             167.21         0.14048       YES     YES
    84        a             168.01        31.55574       YES     YES
    85        a             168.19         2.99656       YES     YES
    86        a             170.44         0.00037       YES     YES
    87        a             171.96         0.29777       YES     YES
    88        a             173.10         4.88164       YES     YES
    89        a             173.24         7.67716       YES     YES
    90        a             175.58        13.71748       YES     YES
    91        a             176.01        38.82470       YES     YES
    92        a             176.70         0.00500       YES     YES
    93        a             179.57         0.06294       YES     YES
    94        a             180.21         4.06363       YES     YES
    95        a             180.67         1.89845       YES     YES
    96        a             182.65         0.00542       YES     YES
    97        a             184.15         0.06698       YES     YES
    98        a             184.61         5.58011       YES     YES
    99        a             186.82         9.65083       YES     YES
   100        a             187.69         1.06095       YES     YES
   101        a             188.44        26.11552       YES     YES
   102        a             193.51        54.90332       YES     YES
   103        a             193.93         0.04220       YES     YES
   104        a             194.27        10.78333       YES     YES
   105        a             202.11         0.89447       YES     YES
   106        a             205.07         1.90443       YES     YES
   107        a             205.17         1.70488       YES     YES
   108        a             205.51       106.17770       YES     YES
   109        a             207.32         6.47054       YES     YES
   110        a             210.92         2.00073       YES     YES
   111        a             211.51         0.02109       YES     YES
   112        a             212.40        59.60293       YES     YES
   113        a             214.80         8.25278       YES     YES
   114        a             218.08       236.75401       YES     YES
   115        a             218.86        26.87601       YES     YES
   116        a             219.83         0.04512       YES     YES
   117        a             220.07         5.02867       YES     YES
   118        a             224.26        35.32925       YES     YES
   119        a             224.75         0.05358       YES     YES
   120        a             225.60         2.42192       YES     YES
   121        a             228.31        14.79549       YES     YES
   122        a             232.41         9.39030       YES     YES
   123        a             232.72         5.75784       YES     YES
   124        a             246.18        11.44878       YES     YES
   125        a             250.81         0.00143       YES     YES
   126        a             257.09       790.24886       YES     YES
   127        a             258.82       441.53039       YES     YES
   128        a             260.18         1.10958       YES     YES
   129        a             261.99         0.01257       YES     YES
   130        a             265.19        33.17584       YES     YES
   131        a             266.38        90.81625       YES     YES
   132        a             271.30         0.00648       YES     YES
   133        a             274.23        10.46596       YES     YES
   134        a             274.62         7.56023       YES     YES
   135        a             276.71        15.08154       YES     YES
   136        a             279.71         3.99271       YES     YES
   137        a             281.92       279.75088       YES     YES
   138        a             284.25        17.30712       YES     YES
   139        a             287.25         5.40207       YES     YES
   140        a             290.57         0.00905       YES     YES
   141        a             305.43        33.84362       YES     YES
   142        a             306.28        46.97714       YES     YES
   143        a             308.02         0.11625       YES     YES
   144        a             308.94        57.86144       YES     YES


    mg24se24
zero point VIBRATIONAL energy  :      0.0561957  Hartree 
SCF-energy                   : -62431.0271130 
SCF + E(vib0)                : -62430.9709174 
     2.666
Vibrational Spectrum: 
  mode     symmetry     wave number   IR intensity    selection rules
                          cm**(-1)        km/mol         IR     Raman
     1                       -0.00         0.00000        -       -
     2                       -0.00         0.00000        -       -
     3                       -0.00         0.00000        -       -
     4                       -0.00         0.00000        -       -
     5                       -0.00         0.00000        -       -
     6                       -0.00         0.00000        -       -
     7        a              25.25         0.00360       YES     YES
     8        a              29.31         0.00000       YES     YES
     9        a              40.97         0.00002       YES     YES
    10        a              43.12         0.01133       YES     YES
    11        a              45.46         0.04728       YES     YES
    12        a              50.13         0.01668       YES     YES
    13        a              51.60         0.00007       YES     YES
    14        a              53.59         0.14694       YES     YES
    15        a              53.93         0.04232       YES     YES
    16        a              57.92         0.00024       YES     YES
    17        a              58.32         0.16190       YES     YES
    18        a              59.62         0.43201       YES     YES
    19        a              61.95         0.13285       YES     YES
    20        a              62.73         0.00001       YES     YES
    21        a              70.03         0.01966       YES     YES
    22        a              70.56         0.19331       YES     YES
    23        a              70.69         0.03169       YES     YES
    24        a              73.97         0.29439       YES     YES
    25        a              74.53         0.00007       YES     YES
    26        a              80.30         0.00002       YES     YES
    27        a              81.22         0.01167       YES     YES
    28        a              84.40         0.32319       YES     YES
    29        a              84.41         0.13655       YES     YES
    30        a              88.64         1.57618       YES     YES
    31        a              88.81         0.00975       YES     YES
    32        a              88.95         2.68695       YES     YES
    33        a              91.00         0.04288       YES     YES
    34        a              93.51         0.67785       YES     YES
    35        a              94.95         0.00022       YES     YES
    36        a              97.71         0.01883       YES     YES
    37        a              97.81         0.00075       YES     YES
    38        a              98.02         0.46271       YES     YES
    39        a              98.61         0.48819       YES     YES
    40        a              99.34         1.43021       YES     YES
    41        a             100.54         0.14330       YES     YES
    42        a             100.61         0.48839       YES     YES
    43        a             102.59         0.00003       YES     YES
    44        a             105.84         0.00223       YES     YES
    45        a             105.95         0.02172       YES     YES
    46        a             108.03         0.00109       YES     YES
    47        a             109.94         0.00001       YES     YES
    48        a             113.96         4.18289       YES     YES
    49        a             114.75         2.00489       YES     YES
    50        a             116.36         0.00020       YES     YES
    51        a             116.50         0.82442       YES     YES
    52        a             118.76         2.89263       YES     YES
    53        a             120.38         1.20389       YES     YES
    54        a             123.07         0.04020       YES     YES
    55        a             124.49         0.00003       YES     YES
    56        a             125.75         0.51383       YES     YES
    57        a             135.16         1.60815       YES     YES
    58        a             136.07         0.00008       YES     YES
    59        a             139.48         9.38571       YES     YES
    60        a             139.85         0.00155       YES     YES
    61        a             140.74         5.09130       YES     YES
    62        a             143.47         0.00135       YES     YES
    63        a             147.06         0.31961       YES     YES
    64        a             148.59         0.00007       YES     YES
    65        a             150.34         0.03035       YES     YES
    66        a             150.67         2.38577       YES     YES
    67        a             152.70        10.60161       YES     YES
    68        a             154.55         0.00155       YES     YES
    69        a             155.79        23.58493       YES     YES
    70        a             156.79         5.14115       YES     YES
    71        a             157.31         3.04641       YES     YES
    72        a             159.03         0.00005       YES     YES
    73        a             168.23         3.48055       YES     YES
    74        a             168.53         0.47726       YES     YES
    75        a             169.28        11.88256       YES     YES
    76        a             171.63         0.00284       YES     YES
    77        a             175.24         2.01799       YES     YES
    78        a             177.16        10.33906       YES     YES
    79        a             180.73         0.02270       YES     YES
    80        a             188.73         0.00186       YES     YES
    81        a             190.63        18.36820       YES     YES
    82        a             195.33         2.70784       YES     YES
    83        a             197.40         0.00570       YES     YES
    84        a             198.62         0.00388       YES     YES
    85        a             199.74         2.20001       YES     YES
    86        a             201.36         1.09434       YES     YES
    87        a             202.90         0.78870       YES     YES
    88        a             203.55        26.23438       YES     YES
    89        a             204.35         0.01959       YES     YES
    90        a             204.52         0.22367       YES     YES
    91        a             207.60         0.87493       YES     YES
    92        a             207.92        34.82820       YES     YES
    93        a             209.74         6.43859       YES     YES
    94        a             209.93        16.47417       YES     YES
    95        a             213.93         0.00174       YES     YES
    96        a             215.28         1.07549       YES     YES
    97        a             219.60         3.46538       YES     YES
    98        a             221.69         0.00006       YES     YES
    99        a             224.27        32.85345       YES     YES
   100        a             227.28        19.93383       YES     YES
   101        a             227.63        23.03655       YES     YES
   102        a             230.18         0.01022       YES     YES
   103        a             231.24        14.82333       YES     YES
   104        a             234.12        24.52438       YES     YES
   105        a             237.73        31.73326       YES     YES
   106        a             239.01         0.03348       YES     YES
   107        a             239.65        71.91504       YES     YES
   108        a             245.20        22.11609       YES     YES
   109        a             249.38        51.43346       YES     YES
   110        a             250.55        16.14206       YES     YES
   111        a             251.04         0.43445       YES     YES
   112        a             251.07         0.03628       YES     YES
   113        a             255.40         8.90650       YES     YES
   114        a             255.44         8.46339       YES     YES
   115        a             258.04       116.81438       YES     YES
   116        a             258.11         7.29208       YES     YES
   117        a             262.77         0.00384       YES     YES
   118        a             264.28       116.47732       YES     YES
   119        a             267.03        33.39505       YES     YES
   120        a             271.17        73.84519       YES     YES
   121        a             271.47         0.03011       YES     YES
   122        a             275.25        56.85879       YES     YES
   123        a             275.53         0.10885       YES     YES
   124        a             284.27        39.00469       YES     YES
   125        a             289.76         0.00653       YES     YES
   126        a             299.33        38.39609       YES     YES
   127        a             301.81        93.18302       YES     YES
   128        a             302.47         0.32180       YES     YES
   129        a             302.90       301.30466       YES     YES
   130        a             307.26       518.53702       YES     YES
   131        a             307.93       680.97138       YES     YES
   132        a             314.03        99.57500       YES     YES
   133        a             317.09         6.05353       YES     YES
   134        a             319.17         0.04599       YES     YES
   135        a             320.38        93.48411       YES     YES
   136        a             320.51        26.88703       YES     YES
   137        a             326.86        26.94907       YES     YES
   138        a             330.88       614.10774       YES     YES
   139        a             332.71         0.31267       YES     YES
   140        a             334.63         0.01690       YES     YES
   141        a             349.07        38.36733       YES     YES
   142        a             350.29         0.00259       YES     YES
   143        a             351.15        81.66394       YES     YES
   144        a             351.61        73.76709       YES     YES


mg24s24
zero point VIBRATIONAL energy  :      0.0740629  Hartree 
SCF-energy                   : -14355.1497375 
SCF + E(vib0)                : -14355.0756746 
     3.068
Vibrational Spectrum: 
  mode     symmetry     wave number   IR intensity    selection rules
                          cm**(-1)        km/mol         IR     Raman
     1                       -0.00         0.00000        -       -
     2                       -0.00         0.00000        -       -
     3                       -0.00         0.00000        -       -
     4                       -0.00         0.00000        -       -
     5                        0.00         0.00000        -       -
     6                        0.00         0.00000        -       -
     7        a              41.39         0.00278       YES     YES
     8        a              45.18         0.00000       YES     YES
     9        a              65.06         0.02908       YES     YES
    10        a              74.44         0.28540       YES     YES
    11        a              75.66         0.00091       YES     YES
    12        a              80.19         0.05603       YES     YES
    13        a              83.04         0.08635       YES     YES
    14        a              83.44         0.00000       YES     YES
    15        a              93.60         0.40120       YES     YES
    16        a              96.10         0.00297       YES     YES
    17        a             100.82         1.04552       YES     YES
    18        a             102.92         0.00001       YES     YES
    19        a             108.49         0.00356       YES     YES
    20        a             108.69         0.92698       YES     YES
    21        a             114.43         0.19484       YES     YES
    22        a             115.45         0.02554       YES     YES
    23        a             118.08         1.76868       YES     YES
    24        a             118.37         0.04238       YES     YES
    25        a             120.30         0.00004       YES     YES
    26        a             128.59         0.34960       YES     YES
    27        a             130.92         0.00005       YES     YES
    28        a             136.50         0.82520       YES     YES
    29        a             137.14         0.01753       YES     YES
    30        a             139.31         1.46089       YES     YES
    31        a             141.89         3.89710       YES     YES
    32        a             143.61         0.00085       YES     YES
    33        a             145.36         6.08372       YES     YES
    34        a             147.41         3.01615       YES     YES
    35        a             147.74         2.95505       YES     YES
    36        a             150.35         0.00003       YES     YES
    37        a             154.64         0.87292       YES     YES
    38        a             154.84         0.00504       YES     YES
    39        a             155.03         1.59229       YES     YES
    40        a             160.19         1.72095       YES     YES
    41        a             161.37         2.22387       YES     YES
    42        a             162.86         0.00194       YES     YES
    43        a             163.79         1.44779       YES     YES
    44        a             168.04         2.64717       YES     YES
    45        a             169.01         0.00477       YES     YES
    46        a             171.19         1.02071       YES     YES
    47        a             173.08         0.00084       YES     YES
    48        a             173.75         4.51185       YES     YES
    49        a             177.56         0.34742       YES     YES
    50        a             178.50         0.00323       YES     YES
    51        a             180.90        13.11759       YES     YES
    52        a             182.36         8.57598       YES     YES
    53        a             183.48         4.54366       YES     YES
    54        a             184.81         0.05004       YES     YES
    55        a             186.10         3.89893       YES     YES
    56        a             188.06         0.00022       YES     YES
    57        a             191.66         1.10815       YES     YES
    58        a             194.99         3.86634       YES     YES
    59        a             195.51         0.00120       YES     YES
    60        a             195.70         2.19529       YES     YES
    61        a             197.06         2.27596       YES     YES
    62        a             198.09         0.06786       YES     YES
    63        a             198.60         0.00083       YES     YES
    64        a             199.30         0.08788       YES     YES
    65        a             203.52         8.96598       YES     YES
    66        a             206.53        11.64286       YES     YES
    67        a             209.06         0.01326       YES     YES
    68        a             210.01        10.27732       YES     YES
    69        a             212.98         0.00293       YES     YES
    70        a             214.34         2.23883       YES     YES
    71        a             214.62        18.23772       YES     YES
    72        a             215.51         0.00875       YES     YES
    73        a             216.30         5.05084       YES     YES
    74        a             217.14        20.28789       YES     YES
    75        a             219.98        14.11969       YES     YES
    76        a             221.39         0.00279       YES     YES
    77        a             227.42         1.85103       YES     YES
    78        a             227.62        17.02010       YES     YES
    79        a             231.81        44.55124       YES     YES
    80        a             232.59         0.00372       YES     YES
    81        a             233.35        55.74406       YES     YES
    82        a             237.48        43.32211       YES     YES
    83        a             237.91         0.16561       YES     YES
    84        a             238.15         4.37713       YES     YES
    85        a             246.98        12.33395       YES     YES
    86        a             248.24        10.70702       YES     YES
    87        a             250.33         0.00424       YES     YES
    88        a             254.43        34.40771       YES     YES
    89        a             259.43        12.93122       YES     YES
    90        a             261.74        19.88941       YES     YES
    91        a             263.42         7.08849       YES     YES
    92        a             263.56         0.09450       YES     YES
    93        a             264.41        42.42390       YES     YES
    94        a             268.51         0.00480       YES     YES
    95        a             269.25        18.64952       YES     YES
    96        a             279.06         1.36066       YES     YES
    97        a             281.20         7.96227       YES     YES
    98        a             288.54         0.02005       YES     YES
    99        a             289.65        30.32190       YES     YES
   100        a             290.06        89.22373       YES     YES
   101        a             290.17        99.66554       YES     YES
   102        a             294.11         0.00326       YES     YES
   103        a             296.03        17.20632       YES     YES
   104        a             297.15         2.70475       YES     YES
   105        a             297.89        83.65267       YES     YES
   106        a             308.16         0.00104       YES     YES
   107        a             309.62         4.17903       YES     YES
   108        a             310.90        44.21999       YES     YES
   109        a             315.21         5.03986       YES     YES
   110        a             318.17         0.00026       YES     YES
   111        a             322.54         6.02160       YES     YES
   112        a             324.43        14.10702       YES     YES
   113        a             326.21         0.73037       YES     YES
   114        a             326.24         2.31466       YES     YES
   115        a             329.17         0.00031       YES     YES
   116        a             331.68         1.02520       YES     YES
   117        a             335.78         0.14392       YES     YES
   118        a             339.00        27.42891       YES     YES
   119        a             340.77        13.41771       YES     YES
   120        a             341.39         0.00775       YES     YES
   121        a             347.29         4.54729       YES     YES
   122        a             350.67         1.45973       YES     YES
   123        a             352.62         0.67795       YES     YES
   124        a             352.97         0.00107       YES     YES
   125        a             358.26       170.96293       YES     YES
   126        a             358.57       231.76503       YES     YES
   127        a             359.66       204.14109       YES     YES
   128        a             360.24         0.01266       YES     YES
   129        a             365.54        37.81057       YES     YES
   130        a             373.06         0.07484       YES     YES
   131        a             373.98       578.27992       YES     YES
   132        a             376.60        73.09314       YES     YES
   133        a             377.52         0.01433       YES     YES
   134        a             379.74        21.57036       YES     YES
   135        a             382.29       116.35175       YES     YES
   136        a             384.45         2.25900       YES     YES
   137        a             398.40      1020.81346       YES     YES
   138        a             401.10        43.39745       YES     YES
   139        a             409.27         0.00073       YES     YES
   140        a             411.42      1571.95937       YES     YES
   141        a             415.04       457.26504       YES     YES
   142        a             418.43         0.03187       YES     YES
   143        a             422.58        73.54858       YES     YES
   144        a             424.13       166.41332       YES     YES
